# Supplementary material for: Flexible Mesh-Structured Single-Walled Carbon Nanotube Thermoelectric Generators with Enhanced Heat Dissipation for Wearable Applications
Source: Micromachines (Basel). 2026 Jan 22;17(1):139. doi: 10.3390/mi17010139 (PMC12843747; doi:10.3390/mi17010139)
Supplement: Supplementary file 1 [file micromachines-17-00139-s001.zip]

Archive with 1 entries (1 files):
- micromachines-4100048-supplementary.pdf
